# Supplementary material for: Measuring the Residual Levels of Fenpyroximate and Its Z-Isomer in Citrus Using Ultra-High-Performance Liquid Chromatography–Tandem Mass Spectrometry and Assessing the Related Dietary Intake Risks
Source: Molecules. 2023 Oct 17;28(20):7123. doi: 10.3390/molecules28207123 (PMC10609617; doi:10.3390/molecules28207123)
Supplement: Supplementary file 1 [file molecules-28-07123-s001.zip]

Archive with 1 entries (1 files):
- molecules-2634264-supplementary.pdf
